# Supplementary material for: Genomic prediction of starch content and chipping quality in tetraploid potato using genotyping-by-sequencing
Source: Theor Appl Genet. 2017 Jul 13;130(10):2091–108. doi: 10.1007/s00122-017-2944-y (PMC5606954; doi:10.1007/s00122-017-2944-y)
Supplement: Supplementary file 6 — Supplementary material 6 (TXT 7 kb) [file 122_2017_2944_MOESM6_ESM.txt]

Chr	Pos
ST4.03ch03	1961998
ST4.03ch03	3125320
ST4.03ch03	3448506
ST4.03ch03	4255656
ST4.03ch03	5430869
ST4.03ch03	7337024
ST4.03ch03	10247820
ST4.03ch03	10330277
ST4.03ch03	10462715
ST4.03ch03	10482485
ST4.03ch03	10645323
ST4.03ch03	11301836
ST4.03ch03	13832135
ST4.03ch03	14196852
ST4.03ch03	15391003
ST4.03ch03	15391010
ST4.03ch03	17560168
ST4.03ch03	17970629
ST4.03ch03	19833259
ST4.03ch03	20176613
ST4.03ch03	20193585
ST4.03ch03	23431357
ST4.03ch03	25145379
ST4.03ch03	25746410
ST4.03ch03	25789190
ST4.03ch03	25789244
ST4.03ch03	28073449
ST4.03ch03	28073961
ST4.03ch03	28073979
ST4.03ch03	30403898
ST4.03ch03	30403900
ST4.03ch03	30403943
ST4.03ch03	30403967
ST4.03ch03	30414283
ST4.03ch03	44180164
ST4.03ch03	49143810
ST4.03ch03	54141412
ST4.03ch03	54824129
ST4.03ch03	54852412
ST4.03ch03	54852473
ST4.03ch03	54932148
ST4.03ch03	55065553
ST4.03ch03	55121305
ST4.03ch03	55207916
ST4.03ch03	55610186
ST4.03ch03	55869950
ST4.03ch03	56014198
ST4.03ch03	56575305
ST4.03ch03	56575324
ST4.03ch03	56578066
ST4.03ch03	59804791
ST4.03ch03	61061051
ST4.03ch04	55540956
ST4.03ch09	26322093
ST4.03ch10	1273841
ST4.03ch10	1273897
ST4.03ch10	2520384
ST4.03ch10	2520397
ST4.03ch10	4036786
ST4.03ch10	4037280
ST4.03ch10	4813410
ST4.03ch10	4813447
ST4.03ch10	4829780
ST4.03ch10	6122982
ST4.03ch10	6200118
ST4.03ch10	6366785
ST4.03ch10	6366815
ST4.03ch10	6576596
ST4.03ch10	7809034
ST4.03ch10	7809039
ST4.03ch10	9135653
ST4.03ch10	10039977
ST4.03ch10	12209809
ST4.03ch10	12209818
ST4.03ch10	12209826
ST4.03ch10	13551345
ST4.03ch10	16088411
ST4.03ch10	17584880
ST4.03ch10	22672091
ST4.03ch10	23665813
ST4.03ch10	24769308
ST4.03ch10	25230419
ST4.03ch10	25230422
ST4.03ch10	25501127
ST4.03ch10	25501133
ST4.03ch10	25504981
ST4.03ch10	27378760
ST4.03ch10	27378796
ST4.03ch10	27525295
ST4.03ch10	29820275
ST4.03ch10	29847456
ST4.03ch10	29852096
ST4.03ch10	30240393
ST4.03ch10	30716550
ST4.03ch10	30716555
ST4.03ch10	32888606
ST4.03ch10	32917471
ST4.03ch10	33543827
ST4.03ch10	33543873
ST4.03ch10	33618581
ST4.03ch10	33618620
ST4.03ch10	34065816
ST4.03ch10	36223974
ST4.03ch10	36774653
ST4.03ch10	38722345
ST4.03ch10	38722359
ST4.03ch10	40427595
ST4.03ch10	41176415
ST4.03ch10	41183809
ST4.03ch10	41482707
ST4.03ch10	41482759
ST4.03ch10	41677294
ST4.03ch10	42116780
ST4.03ch10	42259073
ST4.03ch10	42259136
ST4.03ch10	42381791
ST4.03ch10	42757966
ST4.03ch10	42757985
ST4.03ch10	42758120
ST4.03ch10	42759618
ST4.03ch10	42772860
ST4.03ch10	42772880
ST4.03ch10	42795088
ST4.03ch10	42795208
ST4.03ch10	42798180
ST4.03ch10	42923012
ST4.03ch10	42937128
ST4.03ch10	43231090
ST4.03ch10	43231127
ST4.03ch10	43231157
ST4.03ch10	43307148
ST4.03ch10	43651391
ST4.03ch10	43727169
ST4.03ch10	43792813
ST4.03ch10	44023399
ST4.03ch10	44023401
ST4.03ch10	44075441
ST4.03ch10	44471190
ST4.03ch10	44471242
ST4.03ch10	44723371
ST4.03ch10	44723412
ST4.03ch10	44928687
ST4.03ch10	45089816
ST4.03ch10	45089893
ST4.03ch10	45322387
ST4.03ch10	45322436
ST4.03ch10	45322469
ST4.03ch10	45329076
ST4.03ch10	45329083
ST4.03ch10	45396551
ST4.03ch10	45756522
ST4.03ch10	45759226
ST4.03ch10	45765443
ST4.03ch10	45887994
ST4.03ch10	45893449
ST4.03ch10	45944972
ST4.03ch10	45945047
ST4.03ch10	45945584
ST4.03ch10	45945590
ST4.03ch10	46102129
ST4.03ch10	46406976
ST4.03ch10	46411271
ST4.03ch10	46415425
ST4.03ch10	46439453
ST4.03ch10	46439483
ST4.03ch10	46903391
ST4.03ch10	47173023
ST4.03ch10	47173051
ST4.03ch10	47173053
ST4.03ch10	48174932
ST4.03ch10	48174950
ST4.03ch10	48190133
ST4.03ch10	48190172
ST4.03ch10	48192534
ST4.03ch10	48192535
ST4.03ch10	48192563
ST4.03ch10	48252309
ST4.03ch10	48252310
ST4.03ch10	48252346
ST4.03ch10	48361873
ST4.03ch10	48608284
ST4.03ch10	48616941
ST4.03ch10	48707108
ST4.03ch10	48707275
ST4.03ch10	48707276
ST4.03ch10	48733212
ST4.03ch10	48863391
ST4.03ch10	48863408
ST4.03ch10	48867984
ST4.03ch10	48867986
ST4.03ch10	48868258
ST4.03ch10	49404151
ST4.03ch10	49404160
ST4.03ch10	49441945
ST4.03ch10	49442002
ST4.03ch10	49442431
ST4.03ch10	49442454
ST4.03ch10	49584912
ST4.03ch10	49584956
ST4.03ch10	49688107
ST4.03ch10	49688171
ST4.03ch10	49688476
ST4.03ch10	49688477
ST4.03ch10	49691266
ST4.03ch10	49726035
ST4.03ch10	49735815
ST4.03ch10	49775075
ST4.03ch10	49979509
ST4.03ch10	49979513
ST4.03ch10	50195623
ST4.03ch10	50436054
ST4.03ch10	50436100
ST4.03ch10	50507810
ST4.03ch10	50613581
ST4.03ch10	50633210
ST4.03ch10	50657260
ST4.03ch10	50926275
ST4.03ch10	50926329
ST4.03ch10	51153115
ST4.03ch10	51153203
ST4.03ch10	51153475
ST4.03ch10	51170177
ST4.03ch10	51285118
ST4.03ch10	51430758
ST4.03ch10	51430764
ST4.03ch10	51919963
ST4.03ch10	52187167
ST4.03ch10	52246416
ST4.03ch10	52264080
ST4.03ch10	52673351
ST4.03ch10	52864866
ST4.03ch10	53082090
ST4.03ch10	53119923
ST4.03ch10	53119936
ST4.03ch10	53119974
ST4.03ch10	53120000
ST4.03ch10	53120020
ST4.03ch10	53225727
ST4.03ch10	53315675
ST4.03ch10	53341701
ST4.03ch10	53349165
ST4.03ch10	53349171
ST4.03ch10	53430165
ST4.03ch10	53430173
ST4.03ch10	53481775
ST4.03ch10	53481795
ST4.03ch10	53481818
ST4.03ch10	53537086
ST4.03ch10	53751601
ST4.03ch10	53772269
ST4.03ch10	53794625
ST4.03ch10	53794630
ST4.03ch10	53837463
ST4.03ch10	53837504
ST4.03ch10	53837519
ST4.03ch10	53996981
ST4.03ch10	54070766
ST4.03ch10	54088235
ST4.03ch10	54089936
ST4.03ch10	54191620
ST4.03ch10	54191771
ST4.03ch10	54191810
ST4.03ch10	54192038
ST4.03ch10	54192041
ST4.03ch10	54192116
ST4.03ch10	54194225
ST4.03ch10	54311432
ST4.03ch10	54329751
ST4.03ch10	54340654
ST4.03ch10	54340675
ST4.03ch10	54340753
ST4.03ch10	54340785
ST4.03ch10	54450051
ST4.03ch10	54450061
ST4.03ch10	54617583
ST4.03ch10	54623136
ST4.03ch10	54766545
ST4.03ch10	54767841
ST4.03ch10	54767887
ST4.03ch10	54778904
ST4.03ch10	54786623
ST4.03ch10	54800561
ST4.03ch10	54800620
ST4.03ch10	54811104
ST4.03ch10	54822802
ST4.03ch10	54877581
ST4.03ch10	54877584
ST4.03ch10	54966754
ST4.03ch10	55065993
ST4.03ch10	55163544
ST4.03ch10	55163558
ST4.03ch10	55163560
ST4.03ch10	55163583
ST4.03ch10	55285966
ST4.03ch10	55329336
ST4.03ch10	55358563
ST4.03ch10	55362286
ST4.03ch10	55362292
ST4.03ch10	55362354
ST4.03ch10	55362365
ST4.03ch10	55551970
ST4.03ch10	55612376
ST4.03ch10	55639153
ST4.03ch10	55652896
ST4.03ch10	55716587
ST4.03ch10	55763023
ST4.03ch10	55763091
ST4.03ch10	55889244
ST4.03ch10	55918280
ST4.03ch10	55918293
ST4.03ch10	55918308
ST4.03ch10	55918314
ST4.03ch10	55927339
ST4.03ch10	55939219
ST4.03ch10	56003305
ST4.03ch10	56030765
ST4.03ch10	56115039
ST4.03ch10	56190150
ST4.03ch10	56267485
ST4.03ch10	56267585
ST4.03ch10	56283733
ST4.03ch10	56372149
ST4.03ch10	56514796
ST4.03ch10	56514804
ST4.03ch10	56551444
ST4.03ch10	56551445
ST4.03ch10	56620467
ST4.03ch10	56643554
ST4.03ch10	56677051
ST4.03ch10	56702266
ST4.03ch10	56851187
ST4.03ch10	56879530
ST4.03ch10	57206316
ST4.03ch10	57206317
ST4.03ch10	57214119
ST4.03ch10	57219375
ST4.03ch10	57237217
ST4.03ch10	57238293
ST4.03ch10	57263555
ST4.03ch10	57263578
ST4.03ch10	57406111
ST4.03ch10	57498778
ST4.03ch10	57627246
ST4.03ch10	57628923
ST4.03ch10	57641040
ST4.03ch10	57657128
ST4.03ch10	57699003
ST4.03ch10	57721069
ST4.03ch10	57778018
ST4.03ch10	57780687
ST4.03ch10	57953807
ST4.03ch10	58062537
ST4.03ch10	58062580
ST4.03ch10	58063375
ST4.03ch10	58063620
ST4.03ch10	58063676
ST4.03ch10	58069239
ST4.03ch10	58082084
ST4.03ch10	58184922
ST4.03ch10	58240788
ST4.03ch10	58240836
ST4.03ch10	58263087
ST4.03ch10	58263956
ST4.03ch10	58263973
ST4.03ch10	58305552
ST4.03ch10	58341221
ST4.03ch10	58391579
ST4.03ch10	58403467
ST4.03ch10	58405582
ST4.03ch10	59110212
ST4.03ch11	42729904
ST4.03ch12	50573556
