# Supplementary material for: Genomic prediction of starch content and chipping quality in tetraploid potato using genotyping-by-sequencing
Source: Theor Appl Genet. 2017 Jul 13;130(10):2091–108. doi: 10.1007/s00122-017-2944-y (PMC5606954; doi:10.1007/s00122-017-2944-y)
Supplement: Supplementary file 7 — Supplementary material 7 (TXT 12 kb) [file 122_2017_2944_MOESM7_ESM.txt]

Chr	Pos
ST4.03ch01	47690063
ST4.03ch01	61965696
ST4.03ch01	62851452
ST4.03ch01	62851455
ST4.03ch01	77371266
ST4.03ch01	83042333
ST4.03ch01	83289969
ST4.03ch01	84458304
ST4.03ch01	86637299
ST4.03ch01	87995278
ST4.03ch01	87995287
ST4.03ch01	87995332
ST4.03ch07	4376110
ST4.03ch07	4378013
ST4.03ch07	4866155
ST4.03ch09	58958211
ST4.03ch10	701521
ST4.03ch10	831566
ST4.03ch10	942604
ST4.03ch10	1579233
ST4.03ch10	1691459
ST4.03ch10	1704928
ST4.03ch10	1704941
ST4.03ch10	1713626
ST4.03ch10	1740801
ST4.03ch10	1880275
ST4.03ch10	2520384
ST4.03ch10	2520397
ST4.03ch10	2676137
ST4.03ch10	2713331
ST4.03ch10	3338588
ST4.03ch10	3584330
ST4.03ch10	3585366
ST4.03ch10	3585489
ST4.03ch10	3821086
ST4.03ch10	4036786
ST4.03ch10	4052903
ST4.03ch10	4141607
ST4.03ch10	4167903
ST4.03ch10	4829935
ST4.03ch10	5612782
ST4.03ch10	5612873
ST4.03ch10	5925293
ST4.03ch10	5925727
ST4.03ch10	5971789
ST4.03ch10	6122982
ST4.03ch10	6200118
ST4.03ch10	6319797
ST4.03ch10	6326080
ST4.03ch10	6326088
ST4.03ch10	6326104
ST4.03ch10	6350676
ST4.03ch10	6366785
ST4.03ch10	6366815
ST4.03ch10	6367221
ST4.03ch10	6571908
ST4.03ch10	6571923
ST4.03ch10	6576596
ST4.03ch10	6744131
ST4.03ch10	6744397
ST4.03ch10	6744422
ST4.03ch10	7809039
ST4.03ch10	10039082
ST4.03ch10	10039092
ST4.03ch10	10039168
ST4.03ch10	10039214
ST4.03ch10	10039977
ST4.03ch10	10040013
ST4.03ch10	10324405
ST4.03ch10	12209809
ST4.03ch10	12209818
ST4.03ch10	12209826
ST4.03ch10	12941598
ST4.03ch10	13317162
ST4.03ch10	13422543
ST4.03ch10	14170324
ST4.03ch10	14602638
ST4.03ch10	15913791
ST4.03ch10	15940468
ST4.03ch10	15940469
ST4.03ch10	15940627
ST4.03ch10	16088365
ST4.03ch10	16088411
ST4.03ch10	17584880
ST4.03ch10	17691350
ST4.03ch10	18121496
ST4.03ch10	19091421
ST4.03ch10	20785087
ST4.03ch10	20891340
ST4.03ch10	21585371
ST4.03ch10	21585379
ST4.03ch10	21987536
ST4.03ch10	22672091
ST4.03ch10	23318033
ST4.03ch10	23517980
ST4.03ch10	23619795
ST4.03ch10	23665813
ST4.03ch10	24769308
ST4.03ch10	24769369
ST4.03ch10	25068256
ST4.03ch10	25501127
ST4.03ch10	25686428
ST4.03ch10	25686430
ST4.03ch10	26901536
ST4.03ch10	26901580
ST4.03ch10	26901656
ST4.03ch10	27378760
ST4.03ch10	27525295
ST4.03ch10	27525354
ST4.03ch10	28426267
ST4.03ch10	28438978
ST4.03ch10	28924443
ST4.03ch10	29813893
ST4.03ch10	29847456
ST4.03ch10	29852027
ST4.03ch10	29852096
ST4.03ch10	29852116
ST4.03ch10	30716555
ST4.03ch10	30716599
ST4.03ch10	31204609
ST4.03ch10	31204667
ST4.03ch10	31815730
ST4.03ch10	31819824
ST4.03ch10	31819825
ST4.03ch10	32336515
ST4.03ch10	32888606
ST4.03ch10	32888716
ST4.03ch10	33543827
ST4.03ch10	33543873
ST4.03ch10	33548580
ST4.03ch10	33721818
ST4.03ch10	33721843
ST4.03ch10	36774611
ST4.03ch10	37280717
ST4.03ch10	37368904
ST4.03ch10	37368919
ST4.03ch10	37368930
ST4.03ch10	37368944
ST4.03ch10	37483614
ST4.03ch10	38633098
ST4.03ch10	38722213
ST4.03ch10	38722345
ST4.03ch10	38722359
ST4.03ch10	38725806
ST4.03ch10	39655347
ST4.03ch10	39655355
ST4.03ch10	39804876
ST4.03ch10	40483107
ST4.03ch10	40483129
ST4.03ch10	40483164
ST4.03ch10	40815829
ST4.03ch10	40925393
ST4.03ch10	41009863
ST4.03ch10	41009942
ST4.03ch10	41010007
ST4.03ch10	41176415
ST4.03ch10	41176741
ST4.03ch10	41176742
ST4.03ch10	41360218
ST4.03ch10	41482707
ST4.03ch10	41482817
ST4.03ch10	41482859
ST4.03ch10	41619027
ST4.03ch10	41677294
ST4.03ch10	41753707
ST4.03ch10	41753722
ST4.03ch10	41753724
ST4.03ch10	41753773
ST4.03ch10	41787437
ST4.03ch10	41787473
ST4.03ch10	41787482
ST4.03ch10	42116744
ST4.03ch10	42116745
ST4.03ch10	42116774
ST4.03ch10	42116780
ST4.03ch10	42116891
ST4.03ch10	42117025
ST4.03ch10	42259073
ST4.03ch10	42259123
ST4.03ch10	42259131
ST4.03ch10	42259136
ST4.03ch10	42381791
ST4.03ch10	42448162
ST4.03ch10	42558290
ST4.03ch10	42757966
ST4.03ch10	42757985
ST4.03ch10	42758120
ST4.03ch10	42772860
ST4.03ch10	42772880
ST4.03ch10	42791281
ST4.03ch10	42791331
ST4.03ch10	42791429
ST4.03ch10	42791437
ST4.03ch10	42795088
ST4.03ch10	42795208
ST4.03ch10	42798180
ST4.03ch10	42864560
ST4.03ch10	42864592
ST4.03ch10	42922611
ST4.03ch10	42923012
ST4.03ch10	42937098
ST4.03ch10	42937128
ST4.03ch10	43306950
ST4.03ch10	43307148
ST4.03ch10	43651287
ST4.03ch10	43651305
ST4.03ch10	43651391
ST4.03ch10	43732089
ST4.03ch10	44023351
ST4.03ch10	44067336
ST4.03ch10	44075441
ST4.03ch10	44471190
ST4.03ch10	44471242
ST4.03ch10	44723371
ST4.03ch10	44723412
ST4.03ch10	44734961
ST4.03ch10	45089816
ST4.03ch10	45089893
ST4.03ch10	45110127
ST4.03ch10	45271800
ST4.03ch10	45321182
ST4.03ch10	45322469
ST4.03ch10	45322972
ST4.03ch10	45323580
ST4.03ch10	45327900
ST4.03ch10	45327961
ST4.03ch10	45327962
ST4.03ch10	45327992
ST4.03ch10	45329076
ST4.03ch10	45329083
ST4.03ch10	45347576
ST4.03ch10	45756522
ST4.03ch10	45759226
ST4.03ch10	45762478
ST4.03ch10	45762481
ST4.03ch10	45762529
ST4.03ch10	45762543
ST4.03ch10	45765443
ST4.03ch10	45765461
ST4.03ch10	45845326
ST4.03ch10	45847462
ST4.03ch10	45893445
ST4.03ch10	45893449
ST4.03ch10	45933923
ST4.03ch10	45945026
ST4.03ch10	45945047
ST4.03ch10	45945584
ST4.03ch10	46020264
ST4.03ch10	46021915
ST4.03ch10	46029831
ST4.03ch10	46029861
ST4.03ch10	46102129
ST4.03ch10	46102181
ST4.03ch10	46406961
ST4.03ch10	46411271
ST4.03ch10	46903391
ST4.03ch10	47108672
ST4.03ch10	47108673
ST4.03ch10	47110056
ST4.03ch10	47173023
ST4.03ch10	47173051
ST4.03ch10	47173053
ST4.03ch10	47174228
ST4.03ch10	47388090
ST4.03ch10	47388105
ST4.03ch10	47399141
ST4.03ch10	47399157
ST4.03ch10	47457376
ST4.03ch10	47457381
ST4.03ch10	47536775
ST4.03ch10	48175004
ST4.03ch10	48175082
ST4.03ch10	48190133
ST4.03ch10	48190172
ST4.03ch10	48192534
ST4.03ch10	48192535
ST4.03ch10	48192563
ST4.03ch10	48252346
ST4.03ch10	48253450
ST4.03ch10	48253456
ST4.03ch10	48361873
ST4.03ch10	48397093
ST4.03ch10	48397140
ST4.03ch10	48608284
ST4.03ch10	48613923
ST4.03ch10	48616941
ST4.03ch10	48707108
ST4.03ch10	48707275
ST4.03ch10	48707276
ST4.03ch10	48863391
ST4.03ch10	48863408
ST4.03ch10	48867984
ST4.03ch10	48867986
ST4.03ch10	48868258
ST4.03ch10	49391588
ST4.03ch10	49404160
ST4.03ch10	49422910
ST4.03ch10	49442431
ST4.03ch10	49442454
ST4.03ch10	49485842
ST4.03ch10	49584912
ST4.03ch10	49584956
ST4.03ch10	49688071
ST4.03ch10	49688107
ST4.03ch10	49688171
ST4.03ch10	49726035
ST4.03ch10	49726075
ST4.03ch10	49735815
ST4.03ch10	49775184
ST4.03ch10	49961114
ST4.03ch10	50013222
ST4.03ch10	50051613
ST4.03ch10	50051623
ST4.03ch10	50051662
ST4.03ch10	50195623
ST4.03ch10	50436054
ST4.03ch10	50436100
ST4.03ch10	50507810
ST4.03ch10	50598011
ST4.03ch10	50613581
ST4.03ch10	50622939
ST4.03ch10	50633210
ST4.03ch10	50657260
ST4.03ch10	50670470
ST4.03ch10	50670472
ST4.03ch10	50679029
ST4.03ch10	50926275
ST4.03ch10	50926329
ST4.03ch10	51153115
ST4.03ch10	51153203
ST4.03ch10	51153475
ST4.03ch10	51170177
ST4.03ch10	51285118
ST4.03ch10	51328390
ST4.03ch10	51430758
ST4.03ch10	51430764
ST4.03ch10	51919963
ST4.03ch10	51930162
ST4.03ch10	52003127
ST4.03ch10	52187167
ST4.03ch10	52229190
ST4.03ch10	52246416
ST4.03ch10	52246521
ST4.03ch10	52250937
ST4.03ch10	52254178
ST4.03ch10	52264080
ST4.03ch10	52673290
ST4.03ch10	52673336
ST4.03ch10	52673351
ST4.03ch10	52788464
ST4.03ch10	52864866
ST4.03ch10	53081600
ST4.03ch10	53082090
ST4.03ch10	53084289
ST4.03ch10	53119923
ST4.03ch10	53119936
ST4.03ch10	53119974
ST4.03ch10	53120000
ST4.03ch10	53120020
ST4.03ch10	53165389
ST4.03ch10	53225721
ST4.03ch10	53225727
ST4.03ch10	53301959
ST4.03ch10	53315675
ST4.03ch10	53315679
ST4.03ch10	53329376
ST4.03ch10	53329435
ST4.03ch10	53341701
ST4.03ch10	53349165
ST4.03ch10	53349171
ST4.03ch10	53350020
ST4.03ch10	53356722
ST4.03ch10	53356745
ST4.03ch10	53357654
ST4.03ch10	53367307
ST4.03ch10	53367349
ST4.03ch10	53427318
ST4.03ch10	53430102
ST4.03ch10	53430173
ST4.03ch10	53481775
ST4.03ch10	53481795
ST4.03ch10	53481796
ST4.03ch10	53481818
ST4.03ch10	53487576
ST4.03ch10	53487602
ST4.03ch10	53519323
ST4.03ch10	53519334
ST4.03ch10	53519362
ST4.03ch10	53537086
ST4.03ch10	53540130
ST4.03ch10	53540137
ST4.03ch10	53540144
ST4.03ch10	53540147
ST4.03ch10	53540166
ST4.03ch10	53540176
ST4.03ch10	53554284
ST4.03ch10	53554298
ST4.03ch10	53602210
ST4.03ch10	53602264
ST4.03ch10	53617480
ST4.03ch10	53620270
ST4.03ch10	53656171
ST4.03ch10	53749829
ST4.03ch10	53750009
ST4.03ch10	53751601
ST4.03ch10	53772140
ST4.03ch10	53772182
ST4.03ch10	53794600
ST4.03ch10	53794625
ST4.03ch10	53794630
ST4.03ch10	53837504
ST4.03ch10	53837519
ST4.03ch10	53971664
ST4.03ch10	53996939
ST4.03ch10	53996981
ST4.03ch10	53997170
ST4.03ch10	53997176
ST4.03ch10	54032157
ST4.03ch10	54070766
ST4.03ch10	54089936
ST4.03ch10	54091320
ST4.03ch10	54166054
ST4.03ch10	54191620
ST4.03ch10	54191771
ST4.03ch10	54191810
ST4.03ch10	54192038
ST4.03ch10	54192041
ST4.03ch10	54192066
ST4.03ch10	54194215
ST4.03ch10	54194225
ST4.03ch10	54311432
ST4.03ch10	54329751
ST4.03ch10	54340654
ST4.03ch10	54340675
ST4.03ch10	54340753
ST4.03ch10	54340785
ST4.03ch10	54345400
ST4.03ch10	54384132
ST4.03ch10	54391551
ST4.03ch10	54450035
ST4.03ch10	54450051
ST4.03ch10	54485842
ST4.03ch10	54491288
ST4.03ch10	54499249
ST4.03ch10	54505876
ST4.03ch10	54617583
ST4.03ch10	54623136
ST4.03ch10	54631890
ST4.03ch10	54632038
ST4.03ch10	54766202
ST4.03ch10	54766228
ST4.03ch10	54766545
ST4.03ch10	54766753
ST4.03ch10	54767841
ST4.03ch10	54767845
ST4.03ch10	54767887
ST4.03ch10	54778904
ST4.03ch10	54786663
ST4.03ch10	54800561
ST4.03ch10	54810111
ST4.03ch10	54817064
ST4.03ch10	54822662
ST4.03ch10	54822677
ST4.03ch10	54877581
ST4.03ch10	54877584
ST4.03ch10	54920215
ST4.03ch10	54966754
ST4.03ch10	55066021
ST4.03ch10	55066107
ST4.03ch10	55109822
ST4.03ch10	55109851
ST4.03ch10	55109879
ST4.03ch10	55163560
ST4.03ch10	55163583
ST4.03ch10	55193778
ST4.03ch10	55285966
ST4.03ch10	55299087
ST4.03ch10	55316048
ST4.03ch10	55328134
ST4.03ch10	55329336
ST4.03ch10	55358563
ST4.03ch10	55362286
ST4.03ch10	55362292
ST4.03ch10	55362313
ST4.03ch10	55362354
ST4.03ch10	55362365
ST4.03ch10	55551970
ST4.03ch10	55556094
ST4.03ch10	55612376
ST4.03ch10	55639153
ST4.03ch10	55639191
ST4.03ch10	55652896
ST4.03ch10	55714965
ST4.03ch10	55714978
ST4.03ch10	55716140
ST4.03ch10	55716166
ST4.03ch10	55729536
ST4.03ch10	55729567
ST4.03ch10	55763023
ST4.03ch10	55763091
ST4.03ch10	55781461
ST4.03ch10	55865156
ST4.03ch10	55884212
ST4.03ch10	55889244
ST4.03ch10	55889306
ST4.03ch10	55918293
ST4.03ch10	55918308
ST4.03ch10	55918314
ST4.03ch10	55921128
ST4.03ch10	55927339
ST4.03ch10	55939219
ST4.03ch10	56003305
ST4.03ch10	56030697
ST4.03ch10	56030765
ST4.03ch10	56190150
ST4.03ch10	56221990
ST4.03ch10	56221997
ST4.03ch10	56267485
ST4.03ch10	56267585
ST4.03ch10	56267617
ST4.03ch10	56283733
ST4.03ch10	56307300
ST4.03ch10	56372149
ST4.03ch10	56460841
ST4.03ch10	56461428
ST4.03ch10	56489085
ST4.03ch10	56489117
ST4.03ch10	56489130
ST4.03ch10	56514763
ST4.03ch10	56514796
ST4.03ch10	56514804
ST4.03ch10	56551444
ST4.03ch10	56551445
ST4.03ch10	56585241
ST4.03ch10	56595979
ST4.03ch10	56596025
ST4.03ch10	56643554
ST4.03ch10	56702266
ST4.03ch10	56722079
ST4.03ch10	56723973
ST4.03ch10	56724221
ST4.03ch10	56725442
ST4.03ch10	56725493
ST4.03ch10	56725496
ST4.03ch10	56748219
ST4.03ch10	56748248
ST4.03ch10	56845790
ST4.03ch10	56851187
ST4.03ch10	56879530
ST4.03ch10	57191673
ST4.03ch10	57191674
ST4.03ch10	57191675
ST4.03ch10	57203280
ST4.03ch10	57206316
ST4.03ch10	57206317
ST4.03ch10	57214119
ST4.03ch10	57219375
ST4.03ch10	57237217
ST4.03ch10	57238293
ST4.03ch10	57263555
ST4.03ch10	57263578
ST4.03ch10	57406111
ST4.03ch10	57498778
ST4.03ch10	57627224
ST4.03ch10	57627246
ST4.03ch10	57627290
ST4.03ch10	57628923
ST4.03ch10	57641040
ST4.03ch10	57647078
ST4.03ch10	57647090
ST4.03ch10	57657128
ST4.03ch10	57698980
ST4.03ch10	57699003
ST4.03ch10	57721069
ST4.03ch10	57730649
ST4.03ch10	57758927
ST4.03ch10	57778018
ST4.03ch10	57780687
ST4.03ch10	57785624
ST4.03ch10	57896271
ST4.03ch10	57953807
ST4.03ch10	57968872
ST4.03ch10	58062537
ST4.03ch10	58062580
ST4.03ch10	58063375
ST4.03ch10	58063607
ST4.03ch10	58063620
ST4.03ch10	58063676
ST4.03ch10	58063683
ST4.03ch10	58064000
ST4.03ch10	58069239
ST4.03ch10	58074688
ST4.03ch10	58074798
ST4.03ch10	58078504
ST4.03ch10	58082084
ST4.03ch10	58184922
ST4.03ch10	58240788
ST4.03ch10	58240836
ST4.03ch10	58240921
ST4.03ch10	58305552
ST4.03ch10	58312168
ST4.03ch10	58341074
ST4.03ch10	58391579
ST4.03ch10	58391620
ST4.03ch10	58391683
ST4.03ch10	58391743
ST4.03ch10	58403467
ST4.03ch10	58405582
ST4.03ch10	58424021
ST4.03ch10	58519924
ST4.03ch10	58563917
ST4.03ch10	58935986
